# Supplementary material for: Anterior connectivity critical for recovery of connected speech after stroke
Source: Brain Commun. 2022 Oct 19;4(6):fcac266. doi: 10.1093/braincomms/fcac266 (PMC9651028; doi:10.1093/braincomms/fcac266)
Supplement: fcac266_Supplementary_Data [file fcac266_supplementary_data.zip]

Archive with 8 entries (8 files):
- Original Submission - Author's Response.pdf
- Original Submission - Decision Letter.pdf
- Original Submission.pdf
- Revision 1 - Author's Response.pdf
- Revision 1 - Decision Letter.pdf
- Revision 1.pdf
- Revision 2 - Decision Letter.pdf
- Supplementary_Material.pdf
